# Supplementary material for: Synthesis and Bioactivity Assessment of Novel Quinolinone–Triazole Hybrids
Source: Biomolecules. 2025 Dec 24;16(1):29. doi: 10.3390/biom16010029 (PMC12839112; doi:10.3390/biom16010029)
Supplement: Supplementary file 1 [file biomolecules-16-00029-s001.zip]

Archive with 1 entries (1 files):
- biomolecules-3964908-supplementary.pdf
